# Supplementary material for: Randomized Trial of Early Enhanced Parenteral Nutrition and Later Neurodevelopment in Preterm Infants
Source: Nutrients. 2022 Sep 20;14(19):3890. doi: 10.3390/nu14193890 (PMC9570539; doi:10.3390/nu14193890)
Supplement: Supplementary file 1 [file nutrients-14-03890-s001.zip]

Archive with 1 entries (1 files):
- nutrients-1873872-Supplementary.pdf
